# Supplementary material for: Removal of Carbon Nanotubes from Aqueous Solutions by Sodium Hypochlorite: Effects of Treatment Conditions
Source: Toxics. 2021 Sep 16;9(9):223. doi: 10.3390/toxics9090223 (PMC8471244; doi:10.3390/toxics9090223)
Supplement: Supplementary file 1 [file toxics-09-00223-s001.zip]

Archive with 1 entries (1 files):
- toxics-1364239-supplementary.pdf
